# Supplementary material for: RNA editing analysis of ATP synthase genes in the cotton cytoplasmic male sterile line H276A
Source: Biol Res. 2019 Feb 6;52:6. doi: 10.1186/s40659-019-0212-0 (PMC6364438; doi:10.1186/s40659-019-0212-0)
Supplement: Supplementary file 1 — Additional file 1. Primers used in this study. [file 40659_2019_212_MOESM1_ESM.xlsx]

## Sheet: Sheet1
Additional file 1. Primers used in this study
Primer name	Sequence (5`-3`)		Application
atp 1orf-F	TGTATATTTAGATTAGATCCCCGAG		Cloning & Probe
atp 1orf-R	ATAGGACTACCCACGGAGCG		Cloning & Probe
atp 4orf-F	TCCCATGTCTTCCGTTGGTC		Cloning & Probe
atp 4orf-R	ATAGGTTGAAGTTGATTCGGTG		Cloning & Probe
atp 6orf-F	CCCCACCCCCAGGTCATTAGAAG		Cloning & Probe
atp6orf-R	GGCTTTACTTCCTCGCCTTAGATTC		Cloning & Probe
atp 8orf-F	CTATAGTTCTTCACTACTCCTACAG		Cloning & Probe
atp 8orf-R	AAGGAAGCATTTAGGAATCA		Cloning & Probe
atp 9orf-F	GTGACGAGAATAATTTTCTCAACCC		Cloning & Probe
atp 9orf-R	ATTGCCCTTCTTGAGTAATGGGA		Cloning & Probe
Qatp1-F	TCTATGTAGCGATTGGACAGAAACG		qPCR
Qatp1-R	GGTGGTCGGCGTAACAATAATGA		qPCR
Qatp4-F	CCAATCCTAACGAAGTAGTTCCTCCG		qPCR
Qatp4-R	AGTGGCATTTGGAAGTGTTGCTGAC		qPCR
Qatp6-F	CAAATGCTTGGCAATCCTTGGTAGA		qPCR
Qatp6-R	AGTGGGACTCCTGCGGGTAATAA		qPCR
Qatp8-F	ACTACGGAACCAACTGCTTTCACAC		qPCR
Qatp8-R	GACAGCCTTACACCATTGGGATACTT		qPCR
Qatp9-F	TTAGAAGGTGCAAAATCAATGGGTG		qPCR
Qatp9-R	CGGTTAGAGCAAAGCCCAAAATG		qPCR
Q18S-F	ACACTTCACCGGACCATTCAAT		qPCR
Q18S-R	CCTGGAAGAACCCTTTGTGA		qPCR
BQatp 8-F	TACAGGAAGGACTCGCTTTCTCTTT		Molecular marker
BQatp 8-R	AAGGCATAACCAGAAGAATTGTGAA		Molecular marker
cox2-F	TGGACATCAATGGTATCGGACTT		Introns detection
cox2-R	GATACCCGAGAACCATAATCTTTCC		Introns detection
